# Supplementary material for: Dynamic assessment of the ecological value of cultivated land based on the Gompertz curve model: A case study of Lezhi County, China
Source: PLoS One. 2025 Dec 29;20(12):e0339281. doi: 10.1371/journal.pone.0339281 (PMC12747375; doi:10.1371/journal.pone.0339281)
Supplement: S1 Data — (XLSX) [file pone.0339281.s001.xlsx]

## Sheet: s1
year	urbanization rate value	urbanization rate	compertz curve value(calculated using the compertz equation)	development stage coefficient(D/28.64)	the maximum value of the development stage
1979	7.59	0.0759	1.83761	0.0641624	28.64
1980	7.7	0.077	1.86424	0.0650923
1981	8.14	0.0814	1.97077	0.0688118
1982	8.38	0.0838	2.02888	0.0708407
1983	8.52	0.0852	2.06277	0.0720242
1984	8.83	0.0883	2.13783	0.0746448
1985	9.93	0.0993	2.40415	0.0839436
1986	9.81	0.0981	2.37509	0.0829292
1987	9.82	0.0982	2.37751	0.0830138
1988	10	0.1	2.42109	0.0845354
1989	10.05	0.1005	2.4332	0.0849581
1990	10.06	0.1006	2.43562	0.0850426
1991	10.19	0.1019	2.46709	0.0861416
1992	10.36	0.1036	2.50825	0.0875787
1993	10.92	0.1092	2.64383	0.0923126
1994	12.06	0.1206	2.91984	0.10195
1995	12.28	0.1228	2.9731	0.103809
1996	12.49	0.1249	3.02395	0.105585
1997	12.87	0.1287	3.11595	0.108797
1998	13.19	0.1319	3.19342	0.111502
1999	14.03	0.1403	3.39679	0.118603
2000	15.07	0.1507	3.64859	0.127395
2001	15.98	0.1598	3.86891	0.135088
2002	16.98	0.1698	4.11102	0.143541
2003	18	0.18	4.35797	0.152164
2004	18.97	0.1897	4.59281	0.160364
2005	19.11	0.1911	4.62671	0.161547
2006	19.3	0.193	4.67271	0.163153
2007	20.9	0.209	5.06009	0.176679
2008	24.7	0.247	5.9801	0.208802
2009	27.5	0.275	6.65801	0.232472
2010	28.9	0.289	6.99696	0.244307
2011	29.2	0.292	7.06959	0.246843
2012	29.9	0.299	7.23907	0.252761
2013	30.8	0.308	7.45697	0.260369
2014	31.5	0.315	7.62645	0.266286
2015	32.4	0.324	7.84434	0.273895
2016	35.2	0.352	8.52225	0.297565
2017	36.4	0.364	8.81278	0.307709
2018	37.7	0.377	9.12752	0.318698
2019	39.2	0.392	9.49069	0.331379
2020	40.5	0.405	9.80543	0.342368
2021	41.32	0.4132	10.004	0.3493
2022	41.64	0.4164	10.0814	0.352005
2023	42.01	0.4201	10.171	0.355133
2024	42.39	0.4239	10.263	0.358346
2025	42.77	0.4277	10.355	0.361558
2026	43.15	0.4315	10.447	0.36477
2027	43.53	0.4353	10.539	0.367983
2028	43.91	0.4391	10.631	0.371195
2029	44.3	0.443	10.7254	0.374492
2030	44.69	0.4469	10.8199	0.377789
2031	45.08	0.4508	10.9143	0.381086
2032	45.47	0.4547	11.0087	0.384382
2033	45.86	0.4586	11.1031	0.387679
2034	46.26	0.4626	11.2	0.391061
2035	46.66	0.4666	11.2968	0.394442
2036	47.06	0.4706	11.3937	0.397824
2037	47.46	0.4746	11.4905	0.401205
2038	47.86	0.4786	11.5874	0.404586
2039	48.27	0.4827	11.6866	0.408052
2040	48.68	0.4868	11.7859	0.411518
2041	49.09	0.4909	11.8851	0.414984
2042	49.5	0.495	11.9844	0.41845
2043	49.92	0.4992	12.0861	0.422001
2044	50.34	0.5034	12.1878	0.425551
2045	50.76	0.5076	12.2895	0.429102
2046	51.18	0.5118	12.3912	0.432652
2047	51.6	0.516	12.4928	0.436203
2048	52.03	0.5203	12.597	0.439838
2049	52.46	0.5246	12.7011	0.443473
2050	52.89	0.5289	12.8052	0.447108
2051	53.32	0.5332	12.9093	0.450743
2052	53.76	0.5376	13.0158	0.454462
