# Supplementary material for: Dynamic assessment of the ecological value of cultivated land based on the Gompertz curve model: A case study of Lezhi County, China
Source: PLoS One. 2025 Dec 29;20(12):e0339281. doi: 10.1371/journal.pone.0339281 (PMC12747375; doi:10.1371/journal.pone.0339281)
Supplement: S3 Data — (XLSX) [file pone.0339281.s003.xlsx]

## Sheet: s3
Year	Urbanization rate	Development stage coefficient
1979	0.0759	0.0642
1980	0.077	0.0651
1981	0.0814	0.0688
1982	0.0838	0.0708
1983	0.0852	0.072
1984	0.0883	0.0746
1985	0.0993	0.0839
1986	0.0981	0.0829
1987	0.0982	0.083
1988	0.1	0.0845
1989	0.1005	0.085
1990	0.1006	0.085
1991	0.1019	0.0861
1992	0.1036	0.0876
1993	0.1092	0.0923
1994	0.1206	0.1019
1995	0.1228	0.1038
1996	0.1249	0.1056
1997	0.1287	0.1088
1998	0.1319	0.1115
1999	0.1403	0.1186
2000	0.1507	0.1274
2001	0.1598	0.1351
2002	0.1698	0.1435
2003	0.18	0.1522
2004	0.1897	0.1604
2005	0.1911	0.1615
2006	0.193	0.1632
2007	0.209	0.1767
2008	0.247	0.2088
2009	0.275	0.2325
2010	0.289	0.2443
2011	0.292	0.2468
2012	0.299	0.2528
2013	0.308	0.2604
2014	0.315	0.2663
2015	0.324	0.2739
2016	0.352	0.2976
2017	0.364	0.3077
2018	0.377	0.3187
2019	0.392	0.3314
2020	0.405	0.3424
2021	0.4132	0.3493
2022	0.4164	0.352
2023	0.4201	0.3551
2024	0.4239	0.3583
2025	0.4277	0.3616
2026	0.4315	0.3648
2027	0.4353	0.368
2028	0.4391	0.3712
2029	0.443	0.3745
2030	0.4469	0.3778
2031	0.4508	0.3811
2032	0.4547	0.3844
2033	0.4586	0.3877
2034	0.4626	0.3911
2035	0.4666	0.3944
2036	0.4706	0.3978
2037	0.4746	0.4012
2038	0.4786	0.4046
2039	0.4827	0.4081
2040	0.4868	0.4115
2041	0.4909	0.415
2042	0.495	0.4185
2043	0.4992	0.422
2044	0.5034	0.4256
2045	0.5076	0.4291
2046	0.5118	0.4327
2047	0.516	0.4362
2048	0.5203	0.4398
2049	0.5246	0.4435
2050	0.5289	0.4471
2051	0.5332	0.4507
2052	0.5376	0.4545
