# Supplementary material for: Dynamic assessment of the ecological value of cultivated land based on the Gompertz curve model: A case study of Lezhi County, China
Source: PLoS One. 2025 Dec 29;20(12):e0339281. doi: 10.1371/journal.pone.0339281 (PMC12747375; doi:10.1371/journal.pone.0339281)
Supplement: S4 Data — (XLSX) [file pone.0339281.s004.xlsx]

## Sheet: s4
Year	Ecological value (CNY per hectare)	Total EVCL (million CNY)
1979	45210	3405.94
1980	45850	3454.16
1981	48450	3650.03
1982	49860	3756.26
1983	50710	3820.29
1984	52540	3958.16
1985	59090	4451.61
1986	58380	4398.12
1987	58450	4403.39
1988	59510	4483.25
1989	59860	4509.62
1990	59860	4509.62
1991	60640	4568.38
1992	61690	4647.48
1993	65000	4896.85
1994	71760	5406.12
1995	73100	5507.07
1996	74370	5602.75
1997	76620	5772.25
1998	78520	5915.39
1999	83520	6292.07
2000	89720	6759.15
2001	95140	7167.48
2002	101060	7613.47
2003	107190	8075.28
2004	112960	8509.96
2005	113740	8568.73
2006	114930	8658.38
2007	124440	9374.82
2008	147050	11078.2
2009	163740	12335.5
2010	172050	12961.6
2011	173810	13094.2
2012	178030	13412.1
2013	183390	13815.9
2014	187540	14128.5
2015	192890	14531.6
2016	209580	15788.9
2017	216700	16325.3
2018	224440	16908.4
2019	233390	17582.7
2020	241140	18166.5
2021	245990	18531.9
2022	247900	18675.8
2023	250080	18840
2024	252330	19009.6
2025	254660	19185.1
2026	256910	19354.6
2027	259160	19524.1
2028	261420	19694.4
2029	263740	19869.1
2030	266070	20044.7
2031	268390	20219.5
2032	270710	20394.2
2033	273040	20569.8
2034	275430	20749.8
2035	277760	20925.3
2036	280150	21105.4
2037	282550	21286.2
2038	284940	21466.3
2039	287400	21651.6
2040	289800	21832.4
2041	292260	22017.7
2042	294730	22203.8
2043	297190	22389.1
2044	299730	22580.5
2045	302190	22765.8
2046	304730	22957.2
2047	307190	23142.5
2048	309730	23333.8
2049	312330	23529.7
2050	314870	23721.1
2051	317410	23912.4
2052	320080	24113.6
